# Supplementary material for: Sero-prevalence of transfusion transmittable infections: HIV, Hepatitis B, C and Treponema pallidum and associated factors among blood donors in Ethiopia: A retrospective study
Source: PLoS One. 2020 Oct 29;15(10):e0241086. doi: 10.1371/journal.pone.0241086 (PMC7595291; doi:10.1371/journal.pone.0241086)
Supplement: S1 Checklist — (XLSX) [file pone.0241086.s008.xlsx]

## Sheet: Sheet1
				Donors Records Checklist
Packno	Zone	Site	age	sex	Occupation	Date	abo	RH	Donation type	Donation mode	HBV	HCV	HIV	Syphlis
